# Supplementary material for: Galaxy clusters enveloped by vast volumes of relativistic electrons
Source: Nature. 2022 Sep 28;609(7929):911–4. doi: 10.1038/s41586-022-05149-3 (PMC9519459; doi:10.1038/s41586-022-05149-3)
Supplement: Supplementary file 2 — Source Data Fig. 3 [file 41586_2022_5149_MOESM2_ESM.csv]

Name	z	M500	M500_err
PSZ2 G136.64-25.03	0.016	1.12	0.11
PSZ2 G095.22+67.41	0.062	1.5	0.21
PSZ2 G103.40-32.99	0.031	1.51	0.13
PSZ2 G192.77+33.14	0.05	1.66	0.2
PSZ2 G094.61-41.24	0.042	1.76	0.23
PSZ2 G165.95+41.01	0.062	1.79	0.26
PSZ2 G136.92+59.46	0.065	1.81	0.16
PSZ2 G089.52+62.34	0.07	1.83	0.19
PSZ2 G100.45-38.42	0.057	1.84	0.27
PSZ2 G083.14+66.57	0.089	2.07	0.26
PSZ2 G114.14+58.96	0.116	2.17	0.3
PSZ2 G105.55+77.21	0.072	2.2	0.22
PSZ2 G135.19+57.88	0.103	2.21	0.23
PSZ2 G093.94-38.82	0.042	2.22	0.17
PSZ2 G178.94+56.00	0.092	2.23	0.3
PSZ2 G057.78+52.32	0.065	2.38	0.22
PSZ2 G172.74+65.30	0.079	2.45	0.21
PSZ2 G114.90-34.35	0.095	2.47	0.32
PSZ2 G080.16+57.65	0.088	2.51	0.21
PSZ2 G099.48+37.72	0.167	2.51	0.28
PSZ2 G122.47-38.41	0.082	2.52	0.31
PSZ2 G048.75+53.18	0.098	2.53	0.31
PSZ2 G088.53+41.18	0.133	2.56	0.34
PSZ2 G055.80+32.90	0.105	2.58	0.31
PSZ2 G040.58+77.12	0.075	2.63	0.22
PSZ2 G144.33+62.85	0.132	2.66	0.35
PSZ2 G057.92+27.64	0.076	2.68	0.21
PSZ2 G084.69+42.28	0.13	2.7	0.26
PSZ2 G031.93+78.71	0.072	2.72	0.24
PSZ2 G065.89+31.59	0.133	2.74	0.36
PSZ2 G096.14+56.24	0.14	2.77	0.25
PSZ2 G099.24+42.54	0.223	2.8	0.39
PSZ2 G099.48+55.60	0.105	2.81	0.21
PSZ2 G098.44+56.59	0.132	2.83	0.27
PSZ2 G137.74-27.08	0.087	2.83	0.28
PSZ2 G062.94+43.69	0.03	2.87	0.12
PSZ2 G106.41+50.82	0.139	2.89	0.25
PSZ2 G050.46+67.54	0.131	2.92	0.34
PSZ2 G097.15+39.20	0.206	2.94	0.32
PSZ2 G112.48+56.99	0.07	2.99	0.15
PSZ2 G175.60+35.47	0.145	3.08	0.4
PSZ2 G170.26+73.90	0.165	3.12	0.42
PSZ2 G066.85+22.48	0.19	3.14	0.41
PSZ2 G091.27-38.62	0.105	3.14	0.39
PSZ2 G121.13+49.64	0.221	3.17	0.36
PSZ2 G080.70+48.31	0.235	3.2	0.41
PSZ2 G189.31+59.24	0.126	3.24	0.31
PSZ2 G109.22-44.01	0.173	3.26	0.48
PSZ2 G114.83+57.25	0.17	3.27	0.3
PSZ2 G056.62+88.42	0.045	3.3	0.07
PSZ2 G098.62+51.76	0.298	3.35	0.48
PSZ2 G153.57+36.26	0.132	3.37	0.39
PSZ2 G061.75+88.11	0.044	3.4	0.63
PSZ2 G134.70+48.91	0.116	3.4	0.22
PSZ2 G097.78+46.95	0.338	3.43	0.39
PSZ2 G119.92+59.12	0.196	3.44	0.33
PSZ2 G075.08+19.83	0.2	3.45	0.38
PSZ2 G086.54-26.67	0.165	3.45	0.39
PSZ2 G107.39-31.48	0.15	3.45	0.45
PSZ2 G060.55+27.00	0.171	3.48	0.41
PSZ2 G150.24+48.72	0.205	3.56	0.42
PSZ2 G048.10+57.16	0.078	3.59	0.21
PSZ2 G099.55+34.23	0.31	3.61	0.38
PSZ2 G139.72-17.13	0.155	3.61	0.44
PSZ2 G163.87+48.54	0.214	3.62	0.43
PSZ2 G192.18+56.12	0.124	3.62	0.3
PSZ2 G049.32+44.37	0.097	3.67	0.26
PSZ2 G118.49+48.17	0.32	3.68	0.41
PSZ2 G165.46+66.15	0.196	3.7	0.42
PSZ2 G113.29-29.69	0.107	3.71	0.27
PSZ2 G057.61+34.93	0.08	3.73	0.19
PSZ2 G165.68+44.01	0.21	3.76	0.5
PSZ2 G080.41-33.24	0.107	3.77	0.27
PSZ2 G118.34+68.79	0.255	3.77	0.49
PSZ2 G066.68+68.44	0.163	3.79	0.34
PSZ2 G086.43-24.95	0.231	3.81	0.5
PSZ2 G114.39-20.98	0.154	3.81	0.35
PSZ2 G114.79-33.71	0.094	3.82	0.22
PSZ2 G086.58+73.11	0.222	3.83	0.5
PSZ2 G126.61-37.63	0.166	3.84	0.5
PSZ2 G179.09+60.12	0.137	3.84	0.33
PSZ2 G108.24+58.11	0.322	3.85	0.53
PSZ2 G058.29+18.55	0.065	3.88	0.17
PSZ2 G085.23+39.42	0.257	3.88	0.39
PSZ2 G065.28+44.53	0.182	3.9	0.48
PSZ2 G172.63+35.15	0.127	3.9	0.34
PSZ2 G178.00+42.32	0.237	3.97	0.54
PSZ2 G121.77+51.75	0.233	3.98	0.41
PSZ2 G132.54-42.16	0.194	3.99	0.51
PSZ2 G095.29+44.13	0.331	4.03	0.35
PSZ2 G100.14+41.67	0.234	4.04	0.28
PSZ2 G065.45+78.10	0.273	4.07	0.53
PSZ2 G094.44+36.13	0.453	4.09	0.43
PSZ2 G126.72-21.03	0.22	4.11	0.57
PSZ2 G066.26+20.82	0.278	4.13	0.5
PSZ2 G071.63+29.78	0.157	4.13	0.29
PSZ2 G076.55+60.29	0.287	4.13	0.48
PSZ2 G087.44-21.56	0.258	4.15	0.51
PSZ2 G081.72+70.15	0.25	4.16	0.44
PSZ2 G181.06+48.47	0.24	4.23	0.49
PSZ2 G144.99-24.64	0.19	4.25	0.5
PSZ2 G080.55-24.82	0.266	4.28	0.53
PSZ2 G187.74+20.66	0.193	4.29	0.5
PSZ2 G115.58-44.56	0.17	4.32	0.4
PSZ2 G111.75+70.37	0.183	4.34	0.33
PSZ2 G059.52+16.23	0.284	4.37	0.55
PSZ2 G056.77+36.32	0.095	4.38	0.2
PSZ2 G123.66+67.25	0.284	4.38	0.51
PSZ2 G054.85+54.30	0.235	4.39	0.46
PSZ2 G118.92+52.38	0.22	4.39	0.29
PSZ2 G105.76+54.73	0.316	4.41	0.45
PSZ2 G155.80+70.40	0.333	4.42	0.56
PSZ2 G165.76+31.15	0.259	4.43	0.66
PSZ2 G134.59+53.38	0.345	4.45	0.54
PSZ2 G033.81+77.18	0.062	4.47	0.14
PSZ2 G128.15-24.71	0.263	4.48	0.6
PSZ2 G130.25-26.50	0.216	4.49	0.5
PSZ2 G146.82+40.97	0.259	4.49	0.27
PSZ2 G122.30+54.52	0.318	4.53	0.45
PSZ2 G067.52+34.75	0.175	4.54	0.34
PSZ2 G100.22+33.81	0.598	4.61	0.47
PSZ2 G159.86+42.57	0.27	4.61	0.57
PSZ2 G200.06+77.22	0.361	4.62	0.61
PSZ2 G120.08-44.41	0.267	4.65	0.64
PSZ2 G083.86+85.09	0.183	4.66	0.33
PSZ2 G060.10+15.59	0.19	4.67	0.47
PSZ2 G106.61+66.71	0.331	4.67	0.56
PSZ2 G081.02+50.57	0.501	4.69	0.54
PSZ2 G146.13+40.97	0.342	4.7	0.65
PSZ2 G049.18+65.05	0.234	4.73	0.49
PSZ2 G145.65+59.30	0.347	4.73	0.61
PSZ2 G163.69+53.52	0.158	4.73	0.31
PSZ2 G148.36+75.23	0.304	4.75	0.5
PSZ2 G092.69+59.92	0.462	4.79	0.6
PSZ2 G168.33+69.73	0.288	4.79	0.5
PSZ2 G059.76+14.59	0.303	4.8	0.51
PSZ2 G109.97+52.84	0.326	4.81	0.38
PSZ2 G045.13+67.78	0.219	4.83	0.45
PSZ2 G101.52-29.98	0.227	4.88	0.52
PSZ2 G127.44-34.74	0.249	4.9	0.71
PSZ2 G088.98+55.07	0.702	4.92	0.62
PSZ2 G096.83+52.49	0.318	4.92	0.37
PSZ2 G108.27+48.66	0.674	4.93	0.49
PSZ2 G165.06+54.13	0.144	4.94	0.28
PSZ2 G195.24+29.34	0.284	4.94	0.62
PSZ2 G143.62+42.61	0.206	4.95	0.34
PSZ2 G060.16+64.50	0.361	5.0	0.63
PSZ2 G125.30-27.99	0.223	5.02	0.55
PSZ2 G023.17+86.71	0.306	5.03	0.56
PSZ2 G077.90-26.63	0.147	5.06	0.26
PSZ2 G151.19+48.27	0.289	5.08	0.47
PSZ2 G152.40+75.00	0.453	5.14	0.7
PSZ2 G087.39+50.92	0.748	5.16	0.57
PSZ2 G133.59+50.68	0.529	5.16	0.57
PSZ2 G187.53+21.92	0.171	5.17	0.39
PSZ2 G192.90+29.63	0.36	5.17	0.76
PSZ2 G097.52+51.70	0.7	5.18	0.51
PSZ2 G193.63+54.85	0.292	5.19	0.52
PSZ2 G059.18+32.91	0.383	5.21	0.56
PSZ2 G150.56+46.67	0.398	5.21	0.62
PSZ2 G065.79+41.80	0.336	5.22	0.59
PSZ2 G080.64+64.31	0.502	5.23	0.59
PSZ2 G202.66+66.98	0.483	5.28	0.7
PSZ2 G127.50-30.52	0.353	5.29	0.67
PSZ2 G141.98+69.31	0.713	5.29	0.68
PSZ2 G046.88+56.48	0.115	5.31	0.23
PSZ2 G115.67-27.57	0.457	5.31	0.75
PSZ2 G116.32-36.33	0.367	5.31	0.63
PSZ2 G143.44+53.66	0.366	5.31	0.57
PSZ2 G166.62+42.13	0.232	5.34	0.4
PSZ2 G152.33+81.28	0.333	5.36	0.55
PSZ2 G151.62+54.78	0.486	5.37	0.72
PSZ2 G096.43-20.89	0.35	5.39	0.51
PSZ2 G084.10+58.72	0.731	5.4	0.62
PSZ2 G135.06+54.39	0.317	5.41	0.42
PSZ2 G184.24+43.69	0.397	5.41	0.63
PSZ2 G185.08+34.02	0.365	5.41	0.66
PSZ2 G086.93+53.18	0.675	5.45	0.51
PSZ2 G126.20-33.17	0.358	5.45	0.74
PSZ2 G189.23+20.55	0.398	5.46	0.74
PSZ2 G154.13+40.19	0.29	5.47	0.45
PSZ2 G084.13-35.41	0.314	5.5	0.58
PSZ2 G112.35-32.86	0.348	5.5	0.68
PSZ2 G184.68+28.91	0.288	5.5	0.52
PSZ2 G056.14+28.06	0.426	5.53	0.57
PSZ2 G126.28+65.62	0.82	5.54	0.66
PSZ2 G199.61+53.41	0.371	5.54	0.59
PSZ2 G190.61+66.46	0.488	5.55	0.65
PSZ2 G198.46+46.01	0.299	5.55	0.54
PSZ2 G157.63+78.02	0.377	5.56	0.57
PSZ2 G122.89-36.82	0.346	5.57	0.73
PSZ2 G057.73+51.58	0.238	5.59	0.51
PSZ2 G086.28+74.76	0.699	5.61	0.71
PSZ2 G147.17+42.67	0.46	5.65	0.72
PSZ2 G194.98+54.12	0.375	5.66	0.66
PSZ2 G186.61+62.94	0.509	5.68	0.65
PSZ2 G069.39+68.05	0.762	5.69	0.77
PSZ2 G121.03+57.02	0.344	5.69	0.43
PSZ2 G100.96-24.07	0.424	5.7	0.73
PSZ2 G114.99+70.36	0.226	5.7	0.35
PSZ2 G160.83+81.66	0.888	5.7	0.66
PSZ2 G054.99+53.41	0.229	5.73	0.38
PSZ2 G107.67-39.78	0.415	5.73	0.75
PSZ2 G074.37+71.11	0.485	5.75	0.58
PSZ2 G089.39+69.36	0.68	5.75	0.72
PSZ2 G059.29+44.49	0.343	5.76	0.69
PSZ2 G112.54+59.53	0.83	5.76	0.66
PSZ2 G163.61+34.30	0.596	5.76	0.74
PSZ2 G182.59+55.83	0.206	5.83	0.34
PSZ2 G053.53+59.52	0.113	5.85	0.23
PSZ2 G071.39+59.54	0.292	5.87	0.42
PSZ2 G094.56+51.03	0.539	5.87	0.44
PSZ2 G149.22+54.18	0.137	5.87	0.22
PSZ2 G197.13+33.46	0.456	5.87	0.69
PSZ2 G133.60+69.04	0.254	5.88	0.4
PSZ2 G203.22+66.40	0.58	5.89	0.71
PSZ2 G139.00+50.92	0.784	5.9	0.7
PSZ2 G199.75+46.59	0.553	5.91	0.76
PSZ2 G169.62+33.84	0.347	5.92	0.63
PSZ2 G136.31+54.67	0.477	5.98	0.51
PSZ2 G138.32-39.82	0.28	5.98	0.56
PSZ2 G180.88+31.04	0.365	5.99	0.7
PSZ2 G135.17+65.43	0.544	6.01	0.6
PSZ2 G164.65+46.37	0.342	6.01	0.55
PSZ2 G087.39-34.58	0.76	6.06	0.63
PSZ2 G177.03+32.64	0.511	6.07	0.76
PSZ2 G059.47+33.06	0.387	6.09	0.58
PSZ2 G066.34+26.14	0.622	6.1	0.67
PSZ2 G195.60+44.06	0.295	6.13	0.48
PSZ2 G176.27+37.54	0.567	6.14	0.86
PSZ2 G063.38+53.44	0.422	6.24	0.6
PSZ2 G180.60+76.65	0.214	6.3	0.34
PSZ2 G091.79-27.00	0.362	6.31	0.48
PSZ2 G153.29+36.56	0.65	6.32	1.27
PSZ2 G093.04-32.38	0.512	6.34	0.72
PSZ2 G070.89+49.26	0.61	6.46	0.69
PSZ2 G123.00-35.52	0.38	6.47	0.65
PSZ2 G126.57+51.61	0.815	6.47	0.61
PSZ2 G147.88+53.24	0.6	6.47	0.6
PSZ2 G125.71+53.86	0.302	6.55	0.33
PSZ2 G183.30+34.98	0.392	6.56	0.64
PSZ2 G152.47+42.11	0.9	6.58	0.77
PSZ2 G097.72+38.12	0.171	6.59	0.16
PSZ2 G068.36+81.81	0.308	6.6	0.43
PSZ2 G098.38+77.22	0.78	6.62	0.71
PSZ2 G102.90-31.04	0.592	6.73	0.72
PSZ2 G073.31+67.52	0.609	6.74	0.59
PSZ2 G071.21+28.86	0.366	6.75	0.45
PSZ2 G114.31+64.89	0.284	6.76	0.37
PSZ2 G156.26+59.64	0.588	6.77	0.6
PSZ2 G186.99+38.65	0.378	6.84	0.52
PSZ2 G099.86+58.45	0.63	6.85	0.49
PSZ2 G166.09+43.38	0.217	6.85	0.32
PSZ2 G139.18+56.37	0.322	6.87	0.38
PSZ2 G109.14-28.02	0.457	6.92	0.62
PSZ2 G141.05-32.61	0.554	6.92	0.77
PSZ2 G107.11-39.50	0.533	6.93	0.67
PSZ2 G183.90+42.99	0.561	6.95	0.74
PSZ2 G137.24+53.93	0.47	7.0	0.48
PSZ2 G045.87+57.70	0.611	7.03	0.68
PSZ2 G098.30-41.15	0.436	7.05	0.61
PSZ2 G057.80+88.00	0.023	7.17	0.09
PSZ2 G067.17+67.46	0.171	7.24	0.26
PSZ2 G133.92-42.73	0.636	7.24	0.96
PSZ2 G205.90+73.76	0.447	7.39	0.55
PSZ2 G150.56+58.32	0.47	7.55	0.51
PSZ2 G113.91-37.01	0.371	7.58	0.55
PSZ2 G116.50-44.47	0.396	7.61	0.6
PSZ2 G100.22-29.64	0.485	7.64	0.59
PSZ2 G124.20-36.48	0.197	7.65	0.36
PSZ2 G143.26+65.24	0.363	7.65	0.43
PSZ2 G066.41+27.03	0.576	7.7	0.53
PSZ2 G055.59+31.85	0.224	7.78	0.31
PSZ2 G170.98+39.45	0.538	8.08	0.68
PSZ2 G092.71+73.46	0.228	8.13	0.27
PSZ2 G107.10+65.32	0.28	8.22	0.28
PSZ2 G083.29-31.03	0.412	8.27	0.44
PSZ2 G149.75+34.68	0.182	8.86	0.32
PSZ2 G073.97-27.82	0.233	9.8	0.28
PSZ2 G186.37+37.26	0.282	11.0	0.37
PSZ2 G072.62+41.46	0.228	11.69	0.26
